# Supplementary material for: Improved adipose tissue function with initiation of protease inhibitor-only ART
Source: J Antimicrob Chemother. 2016 Aug 11;71(11):3212–21. doi: 10.1093/jac/dkw301 (PMC5079304; doi:10.1093/jac/dkw301)
Supplement: Supplementary Data [file supp_dkw301_dkw301supp.xlsx]

## Sheet: Table 1
Table S1. Selected qPCR array target genes
Selected target genes (55):
Category	Gene symbol	Gene name	Entrez Gene ID	Roche assay id
Insulin signalling	INSR	Insulin receptor	3643	105703
	IRS1	Insulin receptor substrate 1	3667	110960
	PIK3CA	Phosphoinositide-3-kinase, catalytic, alpha polypeptide	5290	100719
	PIK3R1	Phosphoinositide-3-kinase, regulatory subunit 1 (alpha) p85-alpha	5295	110679
	AKT2	V-akt murine thymoma viral oncogene homolog 2	208	102397
	PRKCZ	Protein kinase C, zeta	5590	140419
	PRKCI	Protein kinase C, iota	5584	105941
	PDE3B	Phosphodiesterase 3B, cGMP-inhibited	5140	125522
	SLC2A4	Solute carrier family 2 (facilitated glucose transporter), member 4	6517	113251
	SLC2A1	Solute carrier family 2 (facilitated glucose transporter), member 1	6513	111717
	SORBS1	Sorbin and SH3 domain containing 1	10580	119555
	RHOQ	Ras homolog family member Q TC10	23433	140453
	SHC3	SHC (Src homology 2 domain containing) transforming protein 3	53358	127350
	MAPK3	Mitogen-activated protein kinase 3	5595	103376
	MAP2K1	Mitogen-activated protein kinase kinase 1	5604	105710
	IGF1	Insulin-like growth factor 1 (somatomedin C)	3479	103127
	IGF2	Insulin-like growth factor 2 (somatomedin A)	3481	113548
	PTPN1	Protein tyrosine phosphatase, non-receptor type 1	5770	104822
	FOXO1	Forkhead box O1	2308	137191
Adipogenesis & Lipid Metabolism	SREBF1	Sterol regulatory element binding transcription factor 1	6720	112754
	CEBPA	CCAAT/enhancer binding protein (C/EBP), alpha	1050	144835
	PPARG	Peroxisome proliferator-activated receptor gamma	5468	110607
	NCOA1	Nuclear receptor coactivator 1 (SRC1)	8648	102589
	CD24	CD24 antigen	100133941	139818
	DLK1	Delta-like 1 homolog (Drosophila)	8788	111059
	FABP4	Fatty acid binding protein 4, adipocyte	2167	115237
	LPL	Lipoprotein lipase	4023	113230
	CD36	CD36 molecule (thrombospondin receptor)	948	144833
	FASN	Fatty acid synthase	2194	137088
	LIPE	Lipase, hormone-sensitive	3991	114595
	AZGP1	Alpha-2-glycoprotein 1, zinc-binding	563	127239
	ACOX1	Acyl-CoA oxidase 1, palmitoyl	51	128301
	ACACB	Acetyl-CoA carboxylase beta	32	126377
	SLC27A2	Solute carrier family 27 (fatty acid transporter), member 2	11001	136542
Adipose Secreted Hormones	LEP	Leptin	3952	110715
	ADIPOQ	Adiponectin, C1Q and collagen domain containing	9370	144831
	RETN	Resistin	56729	107833
	SERPINE1	Plasminogen activator inhibitor 1	5054	101014
	SLPI	Secretory Leukocyte Peptidase Inhibitor	6590	108143
Inflammation & Stress	TNF	Tumor necrosis factor	7124	141083
	IL6	Interleukin 6 (interferon, beta 2)	3569	144013
	CCL2	Chemokine (C-C motif) ligand 2	6347	141156
	IKBKB	Inhibitor of kappa light polypeptide gene enhancer in B-cells, kinase beta	3551	102641
	SOCS3	Suppressor of cytokine signaling 3	9021	101122
	MAPK8	Mitogen-activated protein kinase 8 (JNK1)	5599	100600
	TP53	P53 tumour supressor	7157	101277
Mito- chondrial	PPARGC1A	Peroxisome proliferator-activated receptor gamma, coactivator 1 alpha	10891	101605
	NRF1	Nuclear Respiratory Factor 1	4899	119207
	CRTC3	CREB regulated transcription coactivator 3	64784	131678
	UCP2	Uncoupling protein 2	7351	136564
Other metabolism regulators	PRKAA1	Protein kinase, AMP-activated, alpha 2 catalytic subunit	5562	100767
	PRKAA2	Protein kinase, AMP-activated, alpha 1 catalytic subunit	5563	106433
	PRKAG2	Protein kinase, AMP-activated, gamma 2 non-catalytic subunit	51422	115920
	PCK1	Phosphoenolpyruvate carboxykinase 1 (soluble)	5105	113980
	HK2	Hexokinase 2	3099	110886
Reference Genes (3)
Category	Gene symbol	Gene name	Entrez Gene ID	Roche assay id
Ref. Genes	ACTB	Actin, beta	60	143636
	RPL13A	Ribosomal protein L13a	23521	102119
	TBP	TATA box binding protein	6908	101145

## Sheet: Table 2
Table S2. Primer Sequences
Roche RealTime Ready qPCR array assays:
Gene	Roche Assay ID	Forward	Reverse
INSR	105703	GCTGGATTATTGCCTCAAAGG	TGAGAATCTTCAGACTCGAATGG
IRS1	110960	TATGCCAGCATCAGTTTCCA	TTGCTGAGGTCATTTAGGTCTTC
PIK3CA	100719	TCAGTGGCTCAAAGACAAGAAC	TCCAGCACATGAACGTGTAAA
PIK3R1	110679	AATGAACGACAGCCTGCAC	CCGTTGTTGGCTACAGTAGTAGG
AKT2	102397	CTCACACAGTCACCGAGAGC	TGGGTCTGGAAGGCATACTT
PRKCZ	140419	CATGTCCGGGAGAAGACAA	CACGGTACAGCTTCCTCCAT
PRKCI	105941	GGCTGCATTCTTGCTTTCA	TGTCGCTGCATATGAAACATT
PDE3B	125522	GCCTTGTATTTCCAGAGAACAGA	TTGATAATGAGGCTTATACCATTGTT
SLC2A4	113251	GGGCTTCCAACAGATAGGC	AAGGACCAGGGTCCCAGT
SLC2A1	111717	GGTTGTGCCATACTCATGACC	CAGATAGGACATCCAGGGTAGC
SORBS1	119555	CTTTCTCCTCCTCCCCAAGT	CGTGATGAGCTTGCTGTGAC
RHOQ	140453	AATACCGGCTTCCAGAGACC	TCAACATTAATTACTTCTAGCCTGATG
SHC3	127350	CTGCTCGTGGACCCAGAA	TGCTTTCTAGGTGGTGGTTGA
MAPK3	103376	CCCTAGCCCAGACAGACATC	GCACAGTGTCCATTTTCTAACAGT
MAP2K1	105710	GTGGGCACAAGGTCCTACA	TGCTCCAGATGTCTGACTGC
IGF1	103127	TGCTTTTGTGATTTCTTGAAGG	GCAGAGCTGGTGAAGGTGA
IGF2	113548	GCTGGCAGAGGAGTGTCC	GGGATTCCCATTGGTGTCT
PTPN1	104822	GGAAGAAGCCCAAAGGAGTT	GTGACCGCATGTGTTAGGC
FOXO1	137191	GCAGCCAGGCATCTCATAAC	GCATGTCCAGGGTGGGTAT
SREBF1	112754	GGCACTGAGGCAAAGCTG	AGACTTAGGTTCTCCTGCTTGAGT
CEBPA	144835	GGAGCTGAGATCCCGACA	TTCTAAGGACAGGCGTGGAG
PPARG	110607	GACAGGAAAGACAACAGACAAATC	GGGGTGATGTGTTTGAACTTG
NCOA1	102589	TGCAGCAGAATGTCTTCCAG	AAAGTTGGCCTCACCTTGG
CD24	139818	CAATGGTGGCCAGGCTC	GAAGTTCCAGTTGTTGTTTCAC
DLK1	111059	GACGGGGAGCTCTGTGATAG	GGGCACAGGAGCATTCATA
FABP4	115237	CCTTTAAAAATACTGAGATTTCCTTCA	AGGACACCCCCATCTAAGGT
LPL	113230	TCGTTCTCAGATGCCCTACA	GCCTGATTGGTATGGGTTTC
CD36	144833	TTATCCAGAAGACAATTAAAAAGCAA	GCACATCAAAGATCCAAAACTG
FASN	137088	ACTGGAGGGGACAGTGCAT	GCAGCGCTGTTTACACTCCT
LIPE	114595	CAAGAAGCTGAATCAACACCTG	GTAGATTCAGTCGGGGCAGA
AZGP1	127239	CCCAGGAGAACCAAGATGG	CGGGGACGTCTTCAACAT
ACOX1	128301	ACAGTCCTACTGTGACCTCCATT	GGGCAAGAACTATTGCATGAT
ACACB	126377	TCTTCTCCCACGCACAGG	GTCTGGGCCACACAGCTC
SLC27A2	136542	CGGTATTTATGCAACTCACCAC	TCCACACATCTCCTCGTAAGC
LEP	110715	TTGTCACCAGGATCAATGACA	GTCCAAACCGGTGACTTTCT
ADIPOQ	144831	CCTGGTGAGAAGGGTGAGAA	TCCTTTCCTGCCTTGGATT
RETN	107833	GTGCCGGATTTGGTTAGC	CATGGAGCACAGGGTCTTG
SERPINE1	101014	CTCCTGGTTCTGCCCAAGT	CAGGTTCTCTAGGGGCTTCC
SLPI	108143	GCTTGCCCTGGGAACTCT	CAGACTCCAGCTTTGAAGGAC
TNF	141083	CGGTGCTTGTTCCTCAGC	GCCAGAGGGCTGATTAGAGA
IL6	144013	ACCGGGAACGAAAGAGAAG	GAAGGCAACTGGACCGAAG
CCL2	141156	CTCGCTCAGCCAGATGC	GAGCCTCTGCACTGAGA
IKBKB	102641	GGAACGCTGGACGACCTA	CTCGAGGTTTTTCCCTTAGTCTC
SOCS3	101122	GACTTCGATTCGGGACCAG	AACTTGCTGTGGGTGACCAT
MAPK8	100600	GGGAACACACAATAGAAGAGTGG	TGCCCCCGTATAACTCCAT
TP53	101277	AGGCCTTGGAACTCAAGGAT	CCCTTTTTGGACTTCAGGTG
PPARGC1A	101605	TGAGAGGGCCAAGCAAAG	ATAAATCACACGGCGCTCTT
NRF1	119207	CCATCTGGTGGCCTGAAG	GTAGTGCCTGGGTCCATGA
CRTC3	131678	AGCCTCTGGATGAGAGTTGG	CCAGGATGCTTTTCGTCTTT
UCP2	136564	CACCGTGAGACCTTACAAAGC	TCCCAGGAGATGGAGAAAAA
PRKAA1	100767	CCTCAAGCTTTTCAGGCATC	CAAATAGCTCTCCTCCTGAGACA
PRKAA2	106433	TGAGCTTACAACTTTACCTGGTTG	GATCTCTGCTCCACTACTTCATCA
PRKAG2	115920	ACCCACAAAAGAATCCTCAAGT	AGGCAGGCTTTGGCATATC
PCK1	113980	GGATGAAGTTTGACGCACAA	AGGAGCGACACCGAAAAAG
HK2	110886	TCCACTCCAGATGGGACAG	AAAGCACACGGAAGTTGGTC
ACTB	143636	TCCTCCCTGGAGAAGAGCTA	CGTGGATGCCACAGGACT
RPL13A	102119	CTGGACCGTCTCAAGGTGTT	GCCCCAGATAGGCAAACTT
TBP	101145	GAACATCATGGATCAGAACAACA	ATAGGGATTCCGGGAGTCAT
mtDNA Assays:
Gene		Forward	Reverse
MT-CYB (mtDNA Region 1)		AGACAGTCCCACCCTCACAC	AAGAGAAGTAAGCCGAGGGC
MT-CO1 (mtDNA Region 2)		GGCCTGACTGGCATTGTATT	TGGCGTAGGTTTGGTCTAGG
PPARG (gDNA)		TGCAGGTGATCAAGAAGACG	GAAGAAGGGAAATGTTGGCA

## Sheet: Table 3
Table S3. Changes in adipose tissue gene expression, all genes
Cat-egory	Gene	Wk2 % Change	Wk2 P value*	Wk24 % Change	Wk24 Pvalue*
Insulin signalling	INSR	-33 (-36.9, 16.7)	0.0942	-23.6 (-43.6, 12.5)	0.1294
	IRS1	-21.1 (-33.4, 7.2)	0.2734	-16.5 (-29.9, 6.3)	0.3804
	PIK3CA	42 (-7.3, 95.4)	0.0803	-19.2 (-46.6, 2.6)	0.1099
	PIK3R1	-0.1 (-20.8, 27.1)	0.7869	8.8 (-7.6, 16.8)	0.3013
	AKT2	-28.6 (-46.8, -8.5)	0.0024	17.8 (-44, 59.7)	0.9097
	PRKCZ	-2.4 (-64.4, 37.3)	0.4973	-13.6 (-40.6, 7.9)	0.2324
	PRKCI	10.6 (-29.8, 79.2)	0.3396	13.6 (-19.8, 27.5)	0.8501
	PDE3B	8 (-6.3, 19.3)	0.7869	23.7 (-44, 66.9)	0.9697
	SLC2A4	0.7 (-55.3, 29.3)	0.7869	-12.1 (-37.7, 26.1)	0.5059
	SLC2A1	-27.6 (-47.4, 46.4)	0.946	10.4 (-27.2, 25.4)	0.9697
	SORBS1	Insufficient detection		Insufficient detection
	RHOQ	42 (27.2, 74.2)	0.0215	69.9 (-10, 112.2)	0.1099
	SHC3	-5.8 (-29.3, 23.5)	0.4436	-4.6 (-47.3, 33.5)	0.5186
	MAPK3	-9.9 (-25.6, 1.7)	0.2163	-15.3 (-31.6, -3.4)	0.0771
	MAP2K1	-20.3 (-29.9, 0.1)	0.0681	-14.4 (-35.3, 22.3)	0.2334
	IGF1	1.1 (-20.9, 72.7)	0.4548	11.5 (-13.4, 50.1)	0.2036
	IGF2	-39.2 (-66.9, -25.7)	0.0105	-28.7 (-66.3, 25.7)	0.4238
	PTPN1	30.5 (6.5, 43.5)	0.0522	55.6 (22.6, 72)	0.0244
	FOXO1	-23.7 (-46.8, 9.9)	0.0942	29.1 (5.7, 82.2)	0.0283
Adipogenesis & Lipid Metabolism	SREBF1	5.5 (-21.8, 28.4)	0.4143	-2.6 (-39.3, 38.2)	0.8501
	CEBPA	-19.6 (-30.9, 46.4)	0.2734	12.7 (-28.9, 117.7)	0.2783
	PPARG	58.1 (23.5, 93.4)	0.0034	45.4 (-32.2, 88.6)	0.0771
	NCOA1	-14.3 (-33.3, -7.2)	0.0122	3.3 (-11, 10.3)	0.835
	CD24	-18.7 (-44, 27.9)	0.7869	-38.3 (-54.1, 13.4)	0.2402
	DLK1	Insufficient detection		Insufficient detection
	FABP4	58.8 (27.3, 117.3)	0.0007	20.6 (-7.8, 94.1)	0.1294
	LPL	36.3 (-2.9, 45.8)	0.0479	7.9 (-17.1, 36.3)	0.9097
	CD36	-10.4 (-32, 13)	0.4973	-11.8 (-43, 5.8)	0.0923
	FASN	-31.6 (-63.8, -1.7)	0.1909	-22.7 (-63.9, 31.9)	0.3804
	LIPE	-41 (-71.5, -18.1)	0.0046	-36.7 (-56.1, 55.3)	0.4648
	AZGP1	56.3 (29.6, 107.2)	0.0171	58.4 (6.4, 97.7)	0.064
	ACOX1	-10.7 (-32.3, 33.5)	0.8394	-27 (-36.7, 26.9)	0.1763
	ACACB	-54.8 (-60.4, -26)	0.0574	-10.6 (-57.9, 78.5)	0.9097
	SLC27A2	-0.5 (-39.8, 23.8)	0.5417	-0.3 (-26.9, 67.3)	0.5186
Adipose Secreted Hormones	LEP	10.5 (-22, 54.1)	0.5879	12.8 (-45.8, 84.8)	0.4238
	ADIPOQ	-12 (-33.3, 9.6)	0.1465	-17.6 (-33.8, 9.5)	0.2334
	RETN	62.2 (2.3, 599.4)	0.5566	45.1 (17.9, 63.5)	0.1563
	SERPINE1	-32.4 (-58.1, -2.5)	0.1016	-12.4 (-58.3, 20.8)	0.4131
	SLPI	-6.7 (-38.1, 56.6)	0.6355	7.3 (-52.7, 113.1)	0.6772
Inflamm & Stress	TNF	22 (-35.5, 84.6)	0.4238	-10.6 (-56, 36.1)	0.4922
	IL6	19.7 (-49.7, 94.2)	0.9658	-5.5 (-53.9, 41.6)	0.3223
	CCL2	2.3 (-6, 36.2)	0.4143	2.3 (-39.5, 31.8)	0.8501
	IKBKB	-45.5 (-68.9, -25.8)	0.0002	-26.5 (-60.2, 20.6)	0.2036
	SOCS3	-38.3 (-56.4, 41.1)	0.3054	-3.6 (-32.8, 62.7)	0.9697
	MAPK8	21.3 (-1.5, 43.4)	0.0574	14.1 (-7.5, 37.1)	0.2334
	TP53	-15.9 (-36, -4.1)	0.0034	-6.5 (-34.5, 35.8)	0.583
Mitochondria	PPARGC1A	-1.6 (-29.3, 89)	0.8394	47.3 (-12.1, 116)	0.3394
	NRF1	-33.7 (-46.9, -18.4)	0.0002	-15.9 (-35.1, 6.8)	0.1514
	CRTC3	-32.3 (-38.1, -17.8)	0.0007	-22 (-32.4, -1.8)	0.0269
	UCP2	4.1 (-19.7, 19)	0.7869	9.5 (-15.8, 37.5)	0.791
Other metabolism regulators	PRKAA1	-17.9 (-37.6, 118.5)	0.7869	8.2 (-24.4, 51.5)	0.6221
	PRKAA2	47.8 (8.9, 62.3)	0.2368	29.1 (-21.9, 77.2)	0.4238
	PRKAG2	0 (-10.9, 14.3)	0.9097	0.9 (-3.2, 22.9)	0.5771
	PCK1	-18.2 (-48.6, 27.6)	0.3396	-7.7 (-19.7, 48.8)	0.4697
	HK2	-33.8 (-66.9, 16.8)	0.1909	29.3 (-58.9, 200.9)	0.4697
Footnote: *P values were calculated using Wilcoxon signed rank tests
